# Supplementary material for: 5-(Methoxy­carbon­yl)thio­phene-2-carboxylic acid
Source: Acta Crystallogr Sect E Struct Rep Online. 2009 Dec 16;66(Pt 1):o148. doi: 10.1107/S1600536809053161 (PMC2980070; doi:10.1107/S1600536809053161)
Supplement: Supplementary file 1 [file e-66-0o148-sup1.cif]

##############################################################################
###                                                                        ###
###        Electronic paper (Acta Crystallographica Section E)             ###
###                                                                        ###
##############################################################################
#                                                                            #
# This CIF contains the data in a paper accepted for publication in Acta     #
# Crystallographica Section E. It conforms to the requirements of Notes      #
# for Authors for Section E, and has been peer reviewed under the auspices   #
# of the IUCr Commission on Journals.                                        #
#                                                                            #
# Full details of the Crystallographic Information File format               #
# are given in the paper "The Crystallographic Information File (CIF):       #
# a New Standard Archive File for Crystallography" by S. R. Hall, F. H.      #
# Allen and I. D. Brown [Acta Cryst. (1991), A47, 655-685].                  #
#                                                                            #
# The current version of the core CIF dictionary is obtainable from          #
# ftp://ftp.iucr.org/pub/cif_core.dic. The current version number is 2.4.    #
#                                                                            #
# Software is freely available for graphical display of the structure(s) in  #
# this CIF.  For information consult the CIF home page http://www.iucr.org/  #
# cif/home.html                                                              #
#                                                                            #
# This file may be used for bona fide research purposes within the           #
# scientific community so long as proper attribution is given to the journal # 
# article from which it was obtained.                                        #
#                                                                            #
##############################################################################
                                             
data_global
_audit_creation_method     'form.cif (version 2.0)'
_journal_data_validation_number     ?
_journal_date_recd_electronic     2009-11-14
_journal_date_accepted     2009-12-10
_journal_name_full     'Acta Crystallographica, Section E'
_journal_year     2010
_journal_volume     66
_journal_issue      1
_journal_page_first     o148
_journal_page_last     o148
_journal_paper_category     QO
_journal_coeditor_code     RK2181
_publ_contact_author_name     'GuangMing, Xia'
_publ_contact_author_address
;
School of Chemistry and Chemical Engineering,
University of Jinan
Ji'nan 270022
People's Republic of China
;
_publ_contact_author_email     'chm_xiagm@ujn.edu.cn'
_publ_contact_author_fax     '86 0531 82767367'
_publ_contact_author_phone     '86 0531 82767367'
_publ_section_title
;
5-(Methoxycarbonyl)thiophene-2-carboxylic acid
;
loop_
    _publ_author_name
    _publ_author_footnote
    _publ_author_address
    'Xia, Guang-Ming'
; ?
;
;
School of Chemistry and Chemical Engineering,
University of Jinan
Ji'nan 250022
People's Republic of China
;
    'Ji, Mu-Wei'
; ?
;
;
School of Chemistry and Chemical Engineering,
University of Jinan
Ji'nan 250022
People's Republic of China
;
    'Lu, Ping'
; ?
;
;
School of Chemistry and Chemical Engineering,
University of Jinan
Ji'nan 250022
People's Republic of China
;
    'Sun, Guo-Xin'
; ?
;
;
School of Chemistry and Chemical Engineering,
University of Jinan
Ji'nan 250022
People's Republic of China
;
    'Xu, Wen-Fang'
; ?
;
;
School of Pharmaceutical Sciences,
Shandong University
Ji'nan 250012
People's Republic of China
;
data_I
_audit_creation_method     SHELXL97
_chemical_name_systematic
;
5-(Methoxycarbonyl)thiophene-2-carboxylic acid
;
_chemical_name_common     ?
_chemical_formula_moiety     'C7 H6 O4 S'
_chemical_formula_sum     'C7 H6 O4 S'
_chemical_formula_iupac     'C7 H6 O4 S'
_chemical_formula_weight     186.19
_chemical_melting_point     ?
_symmetry_cell_setting     'Monoclinic'
_symmetry_space_group_name_H-M     'P 21/c'
_symmetry_space_group_name_Hall     '-P 2ybc'
loop_
    _symmetry_equiv_pos_as_xyz
    'x, y, z'
    '-x, y+1/2, -z+1/2'
    '-x, -y, -z'
    'x, -y-1/2, z-1/2'
_cell_length_a     18.2813(18)
_cell_length_b     5.9833(6)
_cell_length_c     7.3446(8)
_cell_angle_alpha     90.00
_cell_angle_beta     99.0810(10)
_cell_angle_gamma     90.00
_cell_volume     793.30(14)
_cell_formula_units_Z     4
_cell_measurement_reflns_used     978
_cell_measurement_theta_min     2.257
_cell_measurement_theta_max     25.663
_cell_measurement_temperature     298(2)
_exptl_crystal_description     'block'
_exptl_crystal_colour     'colourless'
_exptl_crystal_size_max     0.40
_exptl_crystal_size_mid     0.28
_exptl_crystal_size_min     0.12
_exptl_crystal_density_diffrn     1.559
_exptl_crystal_density_meas     ?
_exptl_crystal_density_method     'not measured'
_exptl_crystal_F_000     384
_exptl_absorpt_coefficient_mu     0.376
_exptl_absorpt_correction_type     'multi-scan'
_exptl_absorpt_process_details     '(<i>SADABS</i>; Sheldrick, 1996)'
_exptl_absorpt_correction_T_min     0.8641
_exptl_absorpt_correction_T_max     0.9562
_exptl_special_details
;
;
_diffrn_ambient_temperature     298(2)
_diffrn_radiation_type     MoK\a
_diffrn_radiation_wavelength     0.71073
_diffrn_radiation_source     'fine--focus sealed tube'
_diffrn_radiation_monochromator     'graphite'
_diffrn_measurement_device_type     'Siemens SMART APEX CCD area-detector'
_diffrn_measurement_method     '\f and \w scans'
_diffrn_detector_area_resol_mean     ?
_diffrn_reflns_number     3914
_diffrn_reflns_av_R_equivalents     0.0352
_diffrn_reflns_av_sigmaI/netI     0.0406
_diffrn_reflns_theta_min     2.26
_diffrn_reflns_theta_max     25.00
_diffrn_reflns_theta_full     25.00
_diffrn_measured_fraction_theta_max     0.998
_diffrn_measured_fraction_theta_full     0.998
_diffrn_reflns_limit_h_min     -17
_diffrn_reflns_limit_h_max     21
_diffrn_reflns_limit_k_min     -6
_diffrn_reflns_limit_k_max     7
_diffrn_reflns_limit_l_min     -8
_diffrn_reflns_limit_l_max     8
_diffrn_standards_number     ?
_diffrn_standards_interval_count     ?
_diffrn_standards_interval_time     ?
_diffrn_standards_decay_%     ?
_refine_special_details
;
 Refinement of <i>F</i>^2^ against ALL reflections. The weighted
 <i>R</i>--factor <i>wR</i> and goodness of fit <i>S</i> are based on
 <i>F</i>^2^, conventional <i>R</i>--factors <i>R</i> are based on <i>F</i>,
 with <i>F</i> set to zero for negative <i>F</i>^2^. The threshold expression
 of <i>F</i>^2^ > \s(<i>F</i>^2^) is used only for calculating
 <i>R</i>--factors(gt) <i>etc</i>. and is not relevant to the choice of
 reflections for refinement. <i>R</i>--factors based on <i>F</i>^2^ are
 statistically about twice as large as those based on <i>F</i>, and
 <i>R</i>--factors based on ALL data will be even larger.
;
_reflns_number_total     1398
_reflns_number_gt     958
_reflns_threshold_expression     I>2\s(I)
_refine_ls_structure_factor_coef     Fsqd
_refine_ls_matrix_type     'full'
_refine_ls_R_factor_all     0.0642
_refine_ls_R_factor_gt     0.0406
_refine_ls_wR_factor_gt     0.0983
_refine_ls_wR_factor_ref     0.1082
_refine_ls_goodness_of_fit_ref     0.955
_refine_ls_restrained_S_all     0.955
_refine_ls_number_reflns     1398
_refine_ls_number_parameters     110
_refine_ls_number_restraints     0
_refine_ls_hydrogen_treatment     'constr'
_refine_ls_weighting_scheme     'calc'
_refine_ls_weighting_details
                 'calc w=1/[\s^2^(Fo^2^)+(0.0567P)^2^] where P=(Fo^2^+2Fc^2^)/3'
_atom_sites_solution_hydrogens     'geom'
_atom_sites_solution_primary     'direct'
_atom_sites_solution_secondary     'difmap'
_refine_ls_shift/su_max     0.000
_refine_ls_shift/su_mean     0.000
_refine_diff_density_max     0.193
_refine_diff_density_min     -0.264
_refine_ls_extinction_method     'none'
_refine_ls_extinction_coef     ?
loop_
    _atom_type_symbol
    _atom_type_description
    _atom_type_scat_dispersion_real
    _atom_type_scat_dispersion_imag
    _atom_type_scat_source
    'C' 'C' 0.0033 0.0016
                         'International Tables Vol C Tables 4.2.6.8 and 6.1.1.4'
    'H' 'H' 0.0000 0.0000
                         'International Tables Vol C Tables 4.2.6.8 and 6.1.1.4'
    'O' 'O' 0.0106 0.0060
                         'International Tables Vol C Tables 4.2.6.8 and 6.1.1.4'
    'S' 'S' 0.1246 0.1234
                         'International Tables Vol C Tables 4.2.6.8 and 6.1.1.4'
_computing_data_collection     '<i>SMART</i> (Siemens, 1996)'
_computing_cell_refinement     '<i>SAINT</i> (Siemens, 1996)'
_computing_data_reduction     '<i>SAINT</i> (Siemens, 1996)'
_computing_structure_solution     '<i>SHELXS97</i> (Sheldrick, 2008)'
_computing_structure_refinement     '<i>SHELXL97</i> (Sheldrick, 2008)'
_computing_molecular_graphics     '<i>SHELXTL</i> (Sheldrick, 2008)'
_computing_publication_material     '<i>SHELXTL</i> (Sheldrick, 2008)'
loop_
    _atom_site_type_symbol
    _atom_site_label
    _atom_site_fract_x
    _atom_site_fract_y
    _atom_site_fract_z
    _atom_site_U_iso_or_equiv
    _atom_site_adp_type
    _atom_site_calc_flag
    _atom_site_refinement_flags
    _atom_site_occupancy
    _atom_site_disorder_assembly
    _atom_site_disorder_group
    O O1 0.36617(8) 0.4062(3) 1.0635(2) 0.0477(5) Uani d . 1 . .
    O O2 0.40524(9) 0.7617(3) 1.0853(3) 0.0579(5) Uani d . 1 . .
    O O3 0.07899(9) 0.3919(3) 0.6150(2) 0.0593(6) Uani d . 1 . .
    O O4 0.04479(9) 0.7517(3) 0.5849(3) 0.0609(6) Uani d . 1 . .
    H H4 0.0068 0.6974 0.5278 0.091 Uiso calc R 1 . .
    S S1 0.22488(3) 0.47279(11) 0.83803(9) 0.0437(3) Uani d . 1 . .
    C C1 0.35915(12) 0.6246(4) 1.0321(3) 0.0398(6) Uani d . 1 . .
    C C2 0.28593(12) 0.6776(4) 0.9231(3) 0.0381(6) Uani d . 1 . .
    C C3 0.25867(13) 0.8855(4) 0.8830(3) 0.0419(6) Uani d . 1 . .
    H H3 0.2847 1.0162 0.9174 0.050 Uiso calc R 1 . .
    C C4 0.18615(13) 0.8808(4) 0.7830(3) 0.0421(7) Uani d . 1 . .
    H H4A 0.1586 1.0079 0.7455 0.050 Uiso calc R 1 . .
    C C5 0.16150(12) 0.6693(4) 0.7481(3) 0.0400(6) Uani d . 1 . .
    C C6 0.09006(13) 0.5956(4) 0.6426(3) 0.0432(6) Uani d . 1 . .
    C C7 0.43390(14) 0.3361(5) 1.1788(4) 0.0597(8) Uani d . 1 . .
    H H7A 0.4753 0.3679 1.1174 0.090 Uiso calc R 1 . .
    H H7B 0.4318 0.1784 1.2017 0.090 Uiso calc R 1 . .
    H H7C 0.4395 0.4154 1.2938 0.090 Uiso calc R 1 . .
loop_
    _atom_site_aniso_label
    _atom_site_aniso_U_11
    _atom_site_aniso_U_22
    _atom_site_aniso_U_33
    _atom_site_aniso_U_12
    _atom_site_aniso_U_13
    _atom_site_aniso_U_23
    O1 0.0345(9) 0.0390(11) 0.0619(11) 0.0014(8) -0.0158(8) 0.0037(9)
    O2 0.0401(11) 0.0461(12) 0.0783(13) -0.0098(9) -0.0190(9) 0.0037(10)
    O3 0.0426(11) 0.0456(12) 0.0809(14) -0.0054(9) -0.0171(9) -0.0026(10)
    O4 0.0361(10) 0.0523(13) 0.0839(13) 0.0006(9) -0.0226(9) -0.0035(10)
    S1 0.0357(4) 0.0333(4) 0.0563(4) -0.0016(3) -0.0105(3) -0.0007(3)
    C1 0.0310(13) 0.0406(16) 0.0446(14) -0.0017(12) -0.0045(11) 0.0013(12)
    C2 0.0326(13) 0.0355(14) 0.0433(14) -0.0035(10) -0.0029(11) -0.0009(11)
    C3 0.0380(14) 0.0327(15) 0.0511(15) -0.0046(12) -0.0048(11) -0.0020(12)
    C4 0.0380(14) 0.0349(15) 0.0500(15) 0.0040(12) -0.0034(12) 0.0000(12)
    C5 0.0312(14) 0.0393(15) 0.0455(14) 0.0007(11) -0.0063(11) 0.0000(12)
    C6 0.0314(13) 0.0434(16) 0.0503(15) -0.0001(13) -0.0074(11) -0.0016(13)
    C7 0.0444(16) 0.057(2) 0.0694(18) 0.0104(14) -0.0173(13) 0.0124(15)
_geom_special_details
;
 All s.u.'s (except the s.u. in the dihedral angle between two l.s. planes)
 are estimated using the full covariance matrix. The cell s.u.'s are taken
 into account individually in the estimation of s.u.'s in distances, angles
 and torsion angles; correlations between s.u.'s in cell parameters are only
 used when they are defined by crystal symmetry. An approximate (isotropic)
 treatment of cell s.u.'s is used for estimating s.u.'s involving l.s.
 planes.
;
loop_
    _geom_bond_atom_site_label_1
    _geom_bond_atom_site_label_2
    _geom_bond_site_symmetry_2
    _geom_bond_distance
    _geom_bond_publ_flag
    O1 C1 . 1.330(3) ?
    O1 C7 . 1.447(3) ?
    O2 C1 . 1.196(3) ?
    O3 C6 . 1.247(3) ?
    O4 C6 . 1.275(3) ?
    O4 H4 . 0.8200 ?
    S1 C2 . 1.708(2) ?
    S1 C5 . 1.709(2) ?
    C1 C2 . 1.482(3) ?
    C2 C3 . 1.355(3) ?
    C3 C4 . 1.411(3) ?
    C3 H3 . 0.9300 ?
    C4 C5 . 1.354(3) ?
    C4 H4A . 0.9300 ?
    C5 C6 . 1.477(3) ?
    C7 H7A . 0.9600 ?
    C7 H7B . 0.9600 ?
    C7 H7C . 0.9600 ?
loop_
    _geom_angle_atom_site_label_1
    _geom_angle_atom_site_label_2
    _geom_angle_atom_site_label_3
    _geom_angle_site_symmetry_1
    _geom_angle_site_symmetry_3
    _geom_angle
    _geom_angle_publ_flag
    C1 O1 C7 . . 115.88(19) ?
    C6 O4 H4 . . 109.5 ?
    C2 S1 C5 . . 90.67(12) ?
    O2 C1 O1 . . 125.0(2) ?
    O2 C1 C2 . . 124.0(2) ?
    O1 C1 C2 . . 111.00(19) ?
    C3 C2 C1 . . 125.7(2) ?
    C3 C2 S1 . . 112.49(17) ?
    C1 C2 S1 . . 121.8(2) ?
    C2 C3 C4 . . 112.2(2) ?
    C2 C3 H3 . . 123.9 ?
    C4 C3 H3 . . 123.9 ?
    C5 C4 C3 . . 112.0(2) ?
    C5 C4 H4A . . 124.0 ?
    C3 C4 H4A . . 124.0 ?
    C4 C5 C6 . . 128.2(2) ?
    C4 C5 S1 . . 112.63(16) ?
    C6 C5 S1 . . 119.13(18) ?
    O3 C6 O4 . . 125.6(2) ?
    O3 C6 C5 . . 119.0(2) ?
    O4 C6 C5 . . 115.4(2) ?
    O1 C7 H7A . . 109.5 ?
    O1 C7 H7B . . 109.5 ?
    H7A C7 H7B . . 109.5 ?
    O1 C7 H7C . . 109.5 ?
    H7A C7 H7C . . 109.5 ?
    H7B C7 H7C . . 109.5 ?
loop_
    _geom_torsion_atom_site_label_1
    _geom_torsion_atom_site_label_2
    _geom_torsion_atom_site_label_3
    _geom_torsion_atom_site_label_4
    _geom_torsion_site_symmetry_1
    _geom_torsion_site_symmetry_2
    _geom_torsion_site_symmetry_3
    _geom_torsion_site_symmetry_4
    _geom_torsion
    _geom_torsion_publ_flag
    C7 O1 C1 O2 . . . . 3.1(4) ?
    C7 O1 C1 C2 . . . . -176.3(2) ?
    O2 C1 C2 C3 . . . . -6.1(4) ?
    O1 C1 C2 C3 . . . . 173.3(2) ?
    O2 C1 C2 S1 . . . . 175.6(2) ?
    O1 C1 C2 S1 . . . . -5.0(3) ?
    C5 S1 C2 C3 . . . . -0.3(2) ?
    C5 S1 C2 C1 . . . . 178.2(2) ?
    C1 C2 C3 C4 . . . . -177.6(2) ?
    S1 C2 C3 C4 . . . . 0.8(3) ?
    C2 C3 C4 C5 . . . . -1.0(3) ?
    C3 C4 C5 C6 . . . . -177.8(2) ?
    C3 C4 C5 S1 . . . . 0.8(3) ?
    C2 S1 C5 C4 . . . . -0.3(2) ?
    C2 S1 C5 C6 . . . . 178.4(2) ?
    C4 C5 C6 O3 . . . . 175.4(3) ?
    S1 C5 C6 O3 . . . . -3.1(3) ?
    C4 C5 C6 O4 . . . . -3.6(4) ?
    S1 C5 C6 O4 . . . . 177.90(19) ?
loop_
    _geom_hbond_atom_site_label_D
    _geom_hbond_atom_site_label_H
    _geom_hbond_atom_site_label_A
    _geom_hbond_site_symmetry_A
    _geom_hbond_distance_DH
    _geom_hbond_distance_HA
    _geom_hbond_distance_DA
    _geom_hbond_angle_DHA
    O4 H4 O3 3_566 0.82 1.82 2.639(2) 173.1
