# Supplementary material for: 5-(Methoxy­carbon­yl)thio­phene-2-carboxylic acid
Source: Acta Crystallogr Sect E Struct Rep Online. 2009 Dec 16;66(Pt 1):o148. doi: 10.1107/S1600536809053161 (PMC2980070; doi:10.1107/S1600536809053161)
Supplement: Supplementary file 2 [file e-66-0o148-Isup2.hkl]

# 
# h,k,l, Fc-squared, Fo-squared, sigma(Fo-squared) and status flag 
# 
data_I
_shelx_title ' 090930c in P2(1)/c' 
_shelx_refln_list_code          4 
_shelx_F_calc_maximum      248.71 
_exptl_crystal_F_000       384.00 
_reflns_d_resolution_high  0.8410 
 
loop_ 
 _symmetry_equiv_pos_as_xyz 
 'x, y, z' 
 '-x, y+1/2, -z+1/2' 
 '-x, -y, -z' 
 'x, -y-1/2, z-1/2' 
 
_cell_length_a    18.2813 
_cell_length_b     5.9833 
_cell_length_c     7.3446 
_cell_angle_alpha  90.000 
_cell_angle_beta   99.081 
_cell_angle_gamma  90.000 
 
_shelx_F_squared_multiplier     1.000 
 
loop_ 
 _refln_index_h 
 _refln_index_k 
 _refln_index_l 
 _refln_F_squared_calc 
 _refln_F_squared_meas 
 _refln_F_squared_sigma 
 _refln_observed_status 
   2   0   0     2333.97     2548.80     28.62 o 
   3   0   0       56.26       71.87      2.75 o 
   4   0   0      112.65      134.47      6.52 o 
   5   0   0     3130.00     3113.84     90.77 o 
   6   0   0     5193.47     5489.02     81.07 o 
   7   0   0     2652.74     2650.17     58.84 o 
   8   0   0       61.90       73.03      4.38 o 
   9   0   0      159.15      186.32      6.96 o 
  10   0   0      152.35      160.10      8.18 o 
  11   0   0       16.31       17.87      3.26 o 
  12   0   0        0.69       -0.60      2.43 o 
  13   0   0      160.52      125.26     12.18 o 
  14   0   0      518.30      498.68     25.14 o 
  15   0   0      775.90      796.51     34.27 o 
  16   0   0      402.90      428.66     26.36 o 
  17   0   0       61.14       55.93     12.18 o 
  18   0   0        8.90        0.78      7.92 o 
  19   0   0        0.33       -0.09      5.48 o 
  20   0   0       72.62       60.02     13.31 o 
  21   0   0        8.04       12.44      9.83 o 
   1   1   0     3800.21     3986.18     54.43 o 
   2   1   0      257.37      230.73      7.43 o 
   3   1   0        4.19        7.74      1.20 o 
   4   1   0      235.69      191.84      3.21 o 
   5   1   0        0.03       -0.14      0.98 o 
   6   1   0      250.91      242.69      5.68 o 
   7   1   0      140.29      139.19      4.68 o 
   8   1   0     3283.66     3652.50     80.62 o 
   9   1   0        2.08        6.39      2.77 o 
  10   1   0      136.66      139.05      4.91 o 
  11   1   0       56.87       45.67      2.83 o 
  12   1   0        0.67        1.90      2.34 o 
  13   1   0      229.29      223.61      9.11 o 
  14   1   0      343.74      371.76     16.74 o 
  15   1   0       10.13        5.05      4.64 o 
  16   1   0       47.53       37.96      7.17 o 
  17   1   0      210.91      199.11     14.35 o 
  18   1   0        2.37       10.84      5.77 o 
  19   1   0      159.88      163.80     14.40 o 
  20   1   0        0.92        3.40      6.11 o 
  21   1   0        4.68        5.43      5.22 o 
   0   2   0        1.12        2.02      1.72 o 
   1   2   0      107.43      116.44      4.92 o 
   2   2   0     3815.94     3863.45     96.64 o 
   3   2   0      832.42      838.19     16.55 o 
   4   2   0      618.24      599.51     10.65 o 
   5   2   0        1.81        0.85      1.58 o 
   6   2   0       68.37       63.89      3.47 o 
   7   2   0     2853.36     3003.05     86.73 o 
   8   2   0      601.92      647.95      9.06 o 
   9   2   0     2086.27     2185.75     24.57 o 
  10   2   0        0.66        2.22      1.93 o 
  11   2   0        1.08       -0.38      2.70 o 
  12   2   0       16.04       12.35      3.35 o 
  13   2   0      734.60      739.32     17.71 o 
  14   2   0      258.00      240.54     10.39 o 
  15   2   0      133.95      129.95     15.57 o 
  16   2   0        8.68        5.55      5.74 o 
  17   2   0        0.02       -2.03      4.85 o 
  18   2   0       27.26       35.50      8.30 o 
  19   2   0        4.54       -0.16      5.50 o 
  20   2   0      191.20      191.57     14.82 o 
   1   3   0      608.25      603.55     13.50 o 
   2   3   0      145.94      164.74     10.58 o 
   3   3   0      862.75      954.52     17.21 o 
   4   3   0       19.47       23.18      2.98 o 
   5   3   0      479.24      476.99     10.58 o 
   6   3   0     1095.72     1098.99     17.82 o 
   7   3   0       30.67       30.63      2.91 o 
   8   3   0        9.33       14.78      2.34 o 
   9   3   0        5.53        7.08      2.23 o 
  10   3   0      130.94      117.83      6.43 o 
  11   3   0       15.40       13.68      4.00 o 
  12   3   0      540.94      568.01     28.68 o 
  13   3   0      165.38      152.00      9.15 o 
  14   3   0       28.25       35.70      4.71 o 
  15   3   0       57.23       64.34      5.75 o 
  16   3   0       67.58       79.29     11.87 o 
  17   3   0      100.30      103.25     11.90 o 
  18   3   0       10.91        9.57      8.09 o 
  19   3   0       31.85       40.94      9.63 o 
   0   4   0       74.18       85.07     10.35 o 
   1   4   0        4.83        2.61      3.84 o 
   2   4   0        5.23        6.80      4.09 o 
   3   4   0       20.57       12.17      3.00 o 
   4   4   0      658.50      742.45     18.14 o 
   5   4   0      554.55      549.64     32.29 o 
   6   4   0      124.01      109.06      6.25 o 
   7   4   0        0.25       -2.05      2.25 o 
   8   4   0        1.09        0.37      2.52 o 
   9   4   0      143.84      125.45      7.61 o 
  10   4   0       27.15       26.90      4.72 o 
  11   4   0     1985.18     2011.23     43.04 o 
  12   4   0      132.22      145.43      8.64 o 
  13   4   0       49.87       48.76      5.87 o 
  14   4   0        5.42        1.29      3.77 o 
  15   4   0        0.11        1.11      4.41 o 
  16   4   0      200.55      209.91     10.77 o 
  17   4   0       58.45       63.84     10.48 o 
   1   5   0      468.26      459.71     18.59 o 
   2   5   0       42.48       49.64      7.56 o 
   3   5   0      899.50      907.96     26.96 o 
   4   5   0       76.42       64.82      8.31 o 
   5   5   0       20.45       19.63      5.87 o 
   6   5   0       45.39       45.17      7.15 o 
   7   5   0       13.72       12.85      3.75 o 
   8   5   0      178.09      180.69     10.87 o 
   9   5   0       65.98       65.43      6.09 o 
  10   5   0        0.06        6.59      4.61 o 
  11   5   0        1.21        4.26      4.14 o 
  12   5   0       14.18       26.41      5.77 o 
  13   5   0       33.50       33.50      5.53 o 
  14   5   0      111.28      120.07      9.21 o 
  15   5   0       48.43       48.57      6.61 o 
   0   6   0        1.88       -2.61      7.57 o 
   1   6   0        3.06        3.27      6.18 o 
   2   6   0      196.05      170.41     13.45 o 
   3   6   0      113.37       84.43     15.57 o 
   4   6   0      123.12      103.62     11.09 o 
   5   6   0        6.07        5.99      5.82 o 
   6   6   0       15.24       13.32      6.35 o 
   7   6   0       42.49       40.58      7.74 o 
   8   6   0        2.09        6.49      6.31 o 
   9   6   0       52.11       47.03     12.18 o 
  10   6   0        0.24        2.81      7.29 o 
  11   6   0       25.23       33.69      8.38 o 
   1   7   0      130.13      132.78     13.38 o 
   2   7   0        5.20        8.59      7.47 o 
   3   7   0       47.80       60.04     10.06 o 
 -21   1   1       41.70       36.55      7.58 o 
 -20   1   1       21.39       17.95      6.65 o 
 -19   1   1       35.91       40.71      7.75 o 
 -18   1   1        7.17       12.72      5.26 o 
 -17   1   1      806.03      829.88     25.68 o 
 -16   1   1        0.01        2.55      4.18 o 
 -15   1   1     1482.29     1625.42     34.92 o 
 -14   1   1       31.18       29.39      5.87 o 
 -13   1   1       38.79       39.25      4.28 o 
 -12   1   1       42.60       41.43      3.35 o 
 -11   1   1      116.90      107.23      4.76 o 
 -10   1   1      996.71      945.39     34.17 o 
  -9   1   1      721.69      743.60     14.90 o 
  -8   1   1     3031.53     2894.27     69.71 o 
  -7   1   1        0.01       -0.43      1.32 o 
  -6   1   1        2.69        6.21      1.59 o 
  -5   1   1       88.31       86.04      3.21 o 
  -4   1   1      130.72      134.45      3.77 o 
  -3   1   1      920.56      894.85      9.42 o 
  -2   1   1     6572.47     6690.73     61.85 o 
  -1   1   1     5726.37     5419.75    220.20 o 
   0   1   1      886.74      869.02     24.14 o 
   1   1   1      199.52      178.60      7.75 o 
   2   1   1      245.95      228.58      8.77 o 
   3   1   1        0.92        2.25      0.92 o 
   4   1   1       31.68       33.03      1.38 o 
   5   1   1     4690.00     4951.95     68.46 o 
   6   1   1     1416.02     1546.68     53.89 o 
   7   1   1     1915.91     2135.72     29.65 o 
   8   1   1      120.47      110.92      3.95 o 
   9   1   1       26.93       24.89      2.33 o 
  10   1   1       58.36       61.78      3.36 o 
  11   1   1       57.65       60.18      3.55 o 
  12   1   1     3167.19     3296.23     29.22 o 
  13   1   1        3.76       13.30      3.34 o 
  14   1   1     1481.26     1478.08     34.10 o 
  15   1   1       17.61       24.51      6.02 o 
  16   1   1       75.02       66.75      8.35 o 
  17   1   1       57.81       49.59      7.12 o 
  18   1   1      127.16      127.20     14.96 o 
  19   1   1      197.82      188.11     14.61 o 
  20   1   1       59.70       59.41      9.06 o 
 -20   2   1        4.18        2.80      5.26 o 
 -19   2   1       14.26       17.68      6.60 o 
 -18   2   1      100.99       90.36     10.37 o 
 -17   2   1       20.54       24.02      6.03 o 
 -16   2   1       24.14       17.84      5.56 o 
 -15   2   1        3.74        1.37      3.49 o 
 -14   2   1        0.17        2.74      2.95 o 
 -13   2   1       17.14       15.65      3.88 o 
 -12   2   1        6.61        4.00      3.13 o 
 -11   2   1       11.04       11.92      2.51 o 
 -10   2   1       94.26       94.69      5.59 o 
  -9   2   1      268.87      296.48      9.29 o 
  -8   2   1       13.05       17.57      2.53 o 
  -7   2   1     1415.64     1660.30     37.31 o 
  -6   2   1        1.11        0.99      1.71 o 
  -5   2   1      116.01      114.44      4.47 o 
  -4   2   1        0.37        2.79      1.94 o 
  -3   2   1      126.73      125.77      5.29 o 
  -2   2   1     1122.20     1112.55     63.98 o 
  -1   2   1     1190.98     1191.57     31.97 o 
   0   2   1        7.24        5.77      2.06 o 
   1   2   1       45.12       52.04      4.27 o 
   2   2   1      260.95      222.27      7.74 o 
   3   2   1        1.04        0.82      1.30 o 
   4   2   1     2512.13     2781.39     34.81 o 
   5   2   1       20.57       26.82      2.05 o 
   6   2   1      470.04      566.44     14.66 o 
   7   2   1      172.62      191.14      4.42 o 
   8   2   1       13.66       16.29      1.83 o 
   9   2   1       59.23       62.32      3.51 o 
  10   2   1        9.50       10.31      2.14 o 
  11   2   1       31.39       32.60      3.74 o 
  12   2   1        0.00       -0.48      2.80 o 
  13   2   1       23.16       18.49      3.53 o 
  14   2   1       48.99       45.17      7.38 o 
  15   2   1      306.78      268.42     21.40 o 
  16   2   1       26.98       20.62      6.36 o 
  17   2   1       12.03       10.53      5.34 o 
  18   2   1       22.86       18.73      6.04 o 
  19   2   1       36.77       35.48      8.60 o 
  20   2   1       32.49       28.14      9.83 o 
 -19   3   1       52.27       48.21      9.21 o 
 -18   3   1        5.60        5.67      6.16 o 
 -17   3   1        5.68       -1.03      5.17 o 
 -16   3   1        3.57        1.03      3.60 o 
 -15   3   1        4.76        1.79      3.68 o 
 -14   3   1       57.71       50.82      6.05 o 
 -13   3   1      396.23      401.71     14.49 o 
 -12   3   1      121.20      122.31      8.14 o 
 -11   3   1      242.10      231.15      8.40 o 
 -10   3   1      359.08      370.11     10.27 o 
  -9   3   1       49.88       56.81      4.86 o 
  -8   3   1      732.60      824.47     15.73 o 
  -7   3   1       46.44       43.89      3.77 o 
  -6   3   1     1352.50     1402.88     21.99 o 
  -5   3   1      140.36      133.00      6.85 o 
  -4   3   1     1250.93     1303.69     44.81 o 
  -3   3   1       35.45       27.79      4.44 o 
  -2   3   1        1.07        1.60      2.92 o 
  -1   3   1        3.33       -0.55      2.24 o 
   0   3   1       51.81       50.19      4.42 o 
   1   3   1     1391.04     1477.03     20.94 o 
   2   3   1      197.86      178.91      7.32 o 
   3   3   1     1598.89     1747.27     19.79 o 
   4   3   1      107.51       96.57      5.73 o 
   5   3   1     1194.17     1280.98     27.04 o 
   6   3   1       33.39       33.08      3.32 o 
   7   3   1      531.55      534.93     13.73 o 
   8   3   1      447.13      445.64     17.82 o 
   9   3   1      224.80      197.27      9.21 o 
  10   3   1      800.11      724.99     18.19 o 
  11   3   1      122.71      121.36      8.04 o 
  12   3   1       12.38        7.18      4.05 o 
  13   3   1        3.79        0.92      4.03 o 
  14   3   1        2.24        5.91      3.81 o 
  15   3   1        7.78        9.42      6.22 o 
  16   3   1      114.87      127.45     12.39 o 
  17   3   1        8.18        7.48      6.98 o 
  18   3   1       28.59       34.94      8.27 o 
 -17   4   1        0.07        2.97      4.08 o 
 -16   4   1      114.35      117.53      9.66 o 
 -15   4   1        0.11        6.78      5.42 o 
 -14   4   1      128.16      135.19     10.97 o 
 -13   4   1        1.01        4.51      4.36 o 
 -12   4   1        1.79        3.18      5.95 o 
 -11   4   1       25.04       24.50      5.24 o 
 -10   4   1       10.11        9.03      3.52 o 
  -9   4   1       92.65       83.14      6.35 o 
  -8   4   1       76.13       72.44      7.82 o 
  -7   4   1       30.71       28.38      3.77 o 
  -6   4   1        2.49        1.71      3.55 o 
  -5   4   1      170.37      153.74     11.87 o 
  -4   4   1      230.36      209.87      9.55 o 
  -3   4   1      611.30      595.29     15.99 o 
  -2   4   1      351.00      367.64     12.32 o 
  -1   4   1      373.31      403.66     13.07 o 
   0   4   1      615.47      630.48     16.48 o 
   1   4   1      236.14      233.68     10.01 o 
   2   4   1      200.20      160.30      8.16 o 
   3   4   1        1.08       -4.03      3.18 o 
   4   4   1       86.66       88.42      7.68 o 
   5   4   1      102.21      107.57      6.87 o 
   6   4   1      155.30      145.80      6.83 o 
   7   4   1       27.95       25.85      3.74 o 
   8   4   1       16.58       20.08      4.79 o 
   9   4   1        2.87        6.28      3.72 o 
  10   4   1        4.45       13.90      4.86 o 
  11   4   1      230.49      244.68     12.04 o 
  12   4   1        0.97        1.25      3.76 o 
  13   4   1      209.22      220.86     12.10 o 
  14   4   1        0.06        1.07      4.93 o 
  15   4   1      108.22      124.50     12.70 o 
  16   4   1        0.02        2.65      7.27 o 
  17   4   1       43.57       48.52      9.71 o 
 -15   5   1        1.37        3.15      5.19 o 
 -14   5   1        0.03        0.43      4.93 o 
 -13   5   1       53.08       54.01      6.41 o 
 -12   5   1       70.26       75.09      7.57 o 
 -11   5   1       36.55       33.64      5.78 o 
 -10   5   1        0.07        1.95      4.29 o 
  -9   5   1       12.29       10.88      3.55 o 
  -8   5   1       35.79       28.66      4.39 o 
  -7   5   1        1.07        3.51      4.20 o 
  -6   5   1      642.03      693.63     26.22 o 
  -5   5   1       70.99       72.10      8.41 o 
  -4   5   1      873.15      909.82     22.89 o 
  -3   5   1       95.06       93.87      7.99 o 
  -2   5   1       29.67       28.60      4.85 o 
  -1   5   1       36.95       34.65      5.28 o 
   0   5   1      105.46       94.02      9.40 o 
   1   5   1     1036.60     1004.42     91.16 o 
   2   5   1       99.74      109.01     10.18 o 
   3   5   1      812.94      791.27     24.12 o 
   4   5   1        2.00        1.09      4.78 o 
   5   5   1       50.57       35.09      6.53 o 
   6   5   1       11.28        7.97      4.85 o 
   7   5   1        0.27        4.51      5.19 o 
   8   5   1       65.65       60.36      6.84 o 
   9   5   1      143.34      147.96     13.49 o 
  10   5   1       73.81       81.66      8.14 o 
  11   5   1        0.00        2.26      4.76 o 
  12   5   1        3.08        1.01      4.73 o 
  13   5   1        0.05       -0.96      5.11 o 
  14   5   1        9.62       10.19      4.74 o 
 -11   6   1       95.17      110.03     10.91 o 
 -10   6   1       20.03       14.73      6.06 o 
  -9   6   1      131.45      143.16     11.35 o 
  -8   6   1       12.62       11.53      5.32 o 
  -7   6   1       99.48       98.48      9.00 o 
  -6   6   1       10.56        8.60      5.50 o 
  -5   6   1       34.61       36.27      6.51 o 
  -4   6   1       14.29       15.02      5.78 o 
  -3   6   1        4.63        8.50      7.83 o 
  -2   6   1       21.23       20.09      6.24 o 
  -1   6   1       21.35       18.31      6.61 o 
   0   6   1        7.04       12.46      6.16 o 
   1   6   1       22.46       20.50      8.52 o 
   2   6   1       36.74       38.29      8.02 o 
   3   6   1       13.21       11.87      5.06 o 
   4   6   1      108.45      110.96     11.24 o 
   5   6   1       14.85       13.94      6.08 o 
   6   6   1      168.01      167.79     19.92 o 
   7   6   1       27.52       27.80      6.73 o 
   8   6   1      148.80      154.93     13.62 o 
   9   6   1      167.92      138.31     13.45 o 
  10   6   1       47.03       58.60      9.78 o 
  -3   7   1        8.04       15.58      7.81 o 
  -2   7   1        3.02        4.94      7.28 o 
  -1   7   1        3.72       12.53      7.53 o 
   0   7   1        7.46       12.72      7.72 o 
   1   7   1        1.33        4.92      7.04 o 
   2   7   1        0.30       -2.35      5.79 o 
 -21   0   2        0.02       -5.13      5.83 o 
 -20   0   2       26.50       36.97     10.35 o 
 -19   0   2      177.26      168.84     17.83 o 
 -18   0   2      321.67      331.23     23.05 o 
 -17   0   2      244.38      249.64     20.53 o 
 -16   0   2       34.02       30.62      8.87 o 
 -15   0   2        6.97        8.71      3.81 o 
 -14   0   2        0.40        0.22      2.80 o 
 -13   0   2       24.70       20.07      4.01 o 
 -12   0   2        7.80        3.68      3.26 o 
 -11   0   2        3.60       -0.62      2.84 o 
 -10   0   2      781.04      785.95     17.26 o 
  -9   0   2     1351.60     1401.18     22.42 o 
  -8   0   2     1198.15     1183.06     19.73 o 
  -7   0   2       30.79       36.12      3.56 o 
  -6   0   2      159.67      150.44      6.25 o 
  -5   0   2     1177.33     1183.85     16.12 o 
  -4   0   2      316.77      358.17     31.75 o 
  -3   0   2    61856.38    48748.89    180.38 o 
  -2   0   2      161.35      157.72      5.97 o 
  -1   0   2     2185.42     2214.14    116.04 o 
   0   0   2        1.20        1.51      1.54 o 
   1   0   2       57.22       75.66      3.42 o 
   2   0   2     2036.63     2180.16     19.94 o 
   3   0   2     4955.37     5296.82    103.56 o 
   4   0   2     4165.26     4294.44     27.59 o 
   5   0   2       21.97       35.08      3.94 o 
   6   0   2      374.26      452.67      8.26 o 
   7   0   2      275.10      331.64      7.13 o 
   8   0   2      112.39      147.15     11.48 o 
   9   0   2       30.45       34.60      3.18 o 
  10   0   2      540.23      539.21     23.40 o 
  11   0   2      518.75      475.63     23.57 o 
  12   0   2      927.39      967.52     35.92 o 
  13   0   2      459.95      529.12     28.10 o 
  14   0   2       75.80       58.37     11.74 o 
  15   0   2       82.22       86.90     13.66 o 
  16   0   2        0.68        0.70      7.31 o 
  17   0   2       93.13       96.22     12.05 o 
  18   0   2       13.27       10.00      7.05 o 
  19   0   2      531.24      545.39     34.10 o 
  20   0   2       84.89      111.25     17.22 o 
 -21   1   2        0.17       -2.81      5.07 o 
 -20   1   2       40.06       29.63      6.87 o 
 -19   1   2       11.89       10.60      5.39 o 
 -18   1   2        0.18        3.02      4.41 o 
 -17   1   2       47.87       53.68      7.35 o 
 -16   1   2       50.98       45.22      5.00 o 
 -15   1   2       17.01       17.91      3.72 o 
 -14   1   2       10.01        8.09      2.70 o 
 -13   1   2       62.53       51.15      4.21 o 
 -12   1   2        2.90        2.26      2.38 o 
 -11   1   2      974.37      994.20     16.53 o 
 -10   1   2      139.77      133.96      5.42 o 
  -9   1   2        0.01       -2.49      1.81 o 
  -8   1   2       37.88       32.42      2.67 o 
  -7   1   2        0.36        0.43      1.63 o 
  -6   1   2        4.80        4.81      1.57 o 
  -5   1   2       43.76       38.88      2.04 o 
  -4   1   2      557.58      565.70     11.13 o 
  -3   1   2       49.51       53.41      3.14 o 
  -2   1   2     3881.84     3862.63     84.69 o 
  -1   1   2      116.58       93.73      3.42 o 
   0   1   2        1.24        7.68      1.80 o 
   1   1   2      358.00      309.61      4.99 o 
   2   1   2       58.02       64.94      3.12 o 
   3   1   2      491.04      482.84     11.52 o 
   4   1   2       21.00       18.67      1.65 o 
   5   1   2     3421.71     3764.72     58.80 o 
   6   1   2        1.33        1.52      1.15 o 
   7   1   2      266.18      314.74      7.49 o 
   8   1   2       63.99       61.51      3.72 o 
   9   1   2        7.28        7.63      2.13 o 
  10   1   2      380.43      396.93     20.79 o 
  11   1   2      760.88      802.76     29.63 o 
  12   1   2       29.82       24.63      4.24 o 
  13   1   2       93.31       82.60      6.67 o 
  14   1   2      437.79      384.28     33.71 o 
  15   1   2        8.04        9.37      4.66 o 
  16   1   2      284.31      258.01     27.36 o 
  17   1   2        2.96       10.06      6.19 o 
  18   1   2       23.96       10.67      5.62 o 
  19   1   2        0.01       -3.30      4.58 o 
 -20   2   2        0.09       -0.12      5.00 o 
 -19   2   2        3.06        4.01      6.32 o 
 -18   2   2       31.23       32.73      7.76 o 
 -17   2   2       70.58       64.54      6.84 o 
 -16   2   2      274.98      270.65     12.09 o 
 -15   2   2       11.99       10.61      4.10 o 
 -14   2   2        4.50        3.42      3.28 o 
 -13   2   2        0.00       -0.39      2.15 o 
 -12   2   2      716.96      704.22     15.20 o 
 -11   2   2      213.23      234.66      7.87 o 
 -10   2   2     1472.26     1521.95     26.24 o 
  -9   2   2       62.05       58.68      4.09 o 
  -8   2   2        3.35        3.20      1.91 o 
  -7   2   2      209.35      197.02      6.49 o 
  -6   2   2      318.05      300.44      6.40 o 
  -5   2   2     2241.06     2238.51     27.31 o 
  -4   2   2       96.77       91.31      3.61 o 
  -3   2   2        8.61        7.54      2.52 o 
  -2   2   2       35.51       26.53      3.28 o 
  -1   2   2     1846.98     1766.24    115.69 o 
   0   2   2      636.43      656.23     14.98 o 
   1   2   2      744.25      804.75     32.44 o 
   2   2   2       48.60       42.42      2.96 o 
   3   2   2       73.81       63.45      3.04 o 
   4   2   2     2166.29     2309.84     17.54 o 
   5   2   2      675.82      711.39      9.63 o 
   6   2   2     2696.43     2704.48     23.79 o 
   7   2   2        7.51        9.61      1.73 o 
   8   2   2        0.49        1.21      1.89 o 
   9   2   2        6.08        2.46      2.24 o 
  10   2   2      869.87      890.34     25.05 o 
  11   2   2      409.91      405.70     10.65 o 
  12   2   2      289.99      270.87     14.96 o 
  13   2   2       25.97       31.97      5.81 o 
  14   2   2        0.01       -0.14      4.79 o 
  15   2   2       15.26       14.40      5.83 o 
  16   2   2        4.63        3.50      6.18 o 
  17   2   2      445.13      470.80     22.60 o 
  18   2   2       14.16       14.50      7.31 o 
  19   2   2       73.33       65.56      9.68 o 
 -19   3   2       31.57       36.83     11.13 o 
 -18   3   2       35.27       41.24      8.76 o 
 -17   3   2       10.49       11.00      5.12 o 
 -16   3   2       54.70       51.75      6.48 o 
 -15   3   2      155.24      159.13      9.76 o 
 -14   3   2        4.03        5.01      3.74 o 
 -13   3   2      148.41      155.20      9.20 o 
 -12   3   2        3.26        3.32      3.29 o 
 -11   3   2        0.08       -0.17      2.63 o 
 -10   3   2        3.79        3.17      2.43 o 
  -9   3   2      332.33      341.34     10.71 o 
  -8   3   2      180.48      176.69      7.16 o 
  -7   3   2        1.26        1.48      2.05 o 
  -6   3   2      174.95      172.52     14.71 o 
  -5   3   2       56.69       53.88      3.89 o 
  -4   3   2      237.62      211.90     22.88 o 
  -3   3   2        2.37        2.25      3.38 o 
  -2   3   2      415.81      396.70     13.84 o 
  -1   3   2       73.33       84.74      8.65 o 
   0   3   2      662.78      730.13     18.41 o 
   1   3   2       40.64       40.67      4.76 o 
   2   3   2      359.21      333.70     12.24 o 
   3   3   2     1302.46     1265.64     33.02 o 
   4   3   2       85.42       76.99      3.83 o 
   5   3   2       12.53       16.38      2.28 o 
   6   3   2        7.33        6.54      2.37 o 
   7   3   2       22.01       16.93      2.94 o 
   8   3   2       41.31       43.56      4.17 o 
   9   3   2     1022.78     1121.51     29.47 o 
  10   3   2      278.03      273.80     11.54 o 
  11   3   2       53.22       54.80      7.30 o 
  12   3   2       34.71       49.21      5.68 o 
  13   3   2       59.80       61.94      8.13 o 
  14   3   2      174.21      186.63     13.68 o 
  15   3   2       21.57       18.43      7.18 o 
  16   3   2       70.83       71.60     10.01 o 
  17   3   2        3.59        2.26      7.18 o 
  18   3   2       82.31       97.25     12.75 o 
 -17   4   2        0.54        7.76      5.73 o 
 -16   4   2       25.76       33.67      6.75 o 
 -15   4   2       55.06       53.16      7.28 o 
 -14   4   2      781.43      834.95     25.52 o 
 -13   4   2       10.23       10.36      4.75 o 
 -12   4   2      134.56      133.88      9.38 o 
 -11   4   2        0.08        1.33      3.24 o 
 -10   4   2        0.66       -0.29      3.14 o 
  -9   4   2       59.58       57.95      5.22 o 
  -8   4   2      293.00      283.75     10.04 o 
  -7   4   2      522.90      612.98     44.19 o 
  -6   4   2       48.11       40.76      5.87 o 
  -5   4   2        1.23        1.61      4.27 o 
  -4   4   2        0.00       -1.75      3.99 o 
  -3   4   2       49.11       61.39     14.87 o 
  -2   4   2        7.10        6.52      4.24 o 
  -1   4   2       37.61       28.80      4.89 o 
   0   4   2        4.40        7.22      3.82 o 
   1   4   2      379.09      409.05     13.04 o 
   2   4   2      415.96      405.74     13.58 o 
   3   4   2      134.17      113.34      6.98 o 
   4   4   2        5.30        6.87      3.32 o 
   5   4   2        4.05        1.08      2.50 o 
   6   4   2       99.64       80.55      6.79 o 
   7   4   2       35.44       38.41      5.57 o 
   8   4   2     2494.46     2496.81     68.57 o 
   9   4   2      163.43      160.57      9.94 o 
  10   4   2       77.90       79.88      7.38 o 
  11   4   2        6.51        3.26      3.68 o 
  12   4   2        0.16        0.44      4.71 o 
  13   4   2      297.33      306.06     14.37 o 
  14   4   2      114.27      109.05     17.44 o 
  15   4   2      410.89      429.73     25.75 o 
  16   4   2        0.02        9.14      6.82 o 
 -15   5   2       10.06       12.61      5.18 o 
 -14   5   2        0.64        1.54      5.51 o 
 -13   5   2        1.63       -0.29      4.12 o 
 -12   5   2       35.03       39.79      6.51 o 
 -11   5   2       87.79       77.03      8.05 o 
 -10   5   2        5.29        8.04      4.85 o 
  -9   5   2       29.27       31.04      5.38 o 
  -8   5   2       12.43       11.92      4.78 o 
  -7   5   2       30.26       29.40      5.93 o 
  -6   5   2      482.22      444.65     18.77 o 
  -5   5   2       32.98       46.19     10.53 o 
  -4   5   2      403.07      406.90     15.67 o 
  -3   5   2        0.01        5.00      3.66 o 
  -2   5   2      341.18      343.92     14.04 o 
  -1   5   2       22.86       35.91      5.77 o 
   0   5   2      745.80      732.52     27.71 o 
   1   5   2      106.06       91.97      7.55 o 
   2   5   2        5.32        8.59      4.68 o 
   3   5   2       48.75       53.42      7.26 o 
   4   5   2       16.03       18.49      5.60 o 
   5   5   2      146.77      162.05     18.70 o 
   6   5   2       57.53       57.58      7.93 o 
   7   5   2        5.84       13.84      5.35 o 
   8   5   2        0.70        1.76      4.84 o 
   9   5   2        8.74       19.96      4.90 o 
  10   5   2       27.72       31.94      6.43 o 
  11   5   2      139.24      139.38     14.79 o 
  12   5   2       98.28      100.16      9.69 o 
  13   5   2       58.56       65.53      8.54 o 
 -11   6   2        0.27       14.31      7.22 o 
 -10   6   2       18.07       19.56      6.36 o 
  -9   6   2        5.18        7.90      4.95 o 
  -8   6   2        5.73        1.34      3.97 o 
  -7   6   2       40.40       36.15      6.45 o 
  -6   6   2       57.10       52.04      7.52 o 
  -5   6   2      144.99      122.77      9.92 o 
  -4   6   2        1.36       -2.74      3.95 o 
  -3   6   2        0.09       -4.05      4.85 o 
  -2   6   2        2.81        2.76      4.97 o 
  -1   6   2      133.01      111.83      9.34 o 
   0   6   2      101.62       94.29      8.65 o 
   1   6   2      164.88      146.60     12.81 o 
   2   6   2        4.89        5.37      5.16 o 
   3   6   2       20.27       13.78      6.44 o 
   4   6   2       52.50       47.06     12.70 o 
   5   6   2        5.75        9.31      9.74 o 
   6   6   2       86.40       82.14      9.70 o 
   7   6   2        2.96        4.13      6.79 o 
   8   6   2       21.80       26.35      8.15 o 
   9   6   2        4.34        5.99      6.13 o 
 -21   1   3        2.58       35.32     20.57 o 
 -20   1   3      250.17      250.85     14.93 o 
 -19   1   3        0.31        5.35      5.45 o 
 -18   1   3      408.73      375.10     17.37 o 
 -17   1   3       10.73       11.43      4.14 o 
 -16   1   3       23.39       26.87      4.62 o 
 -15   1   3       22.70       19.78      3.44 o 
 -14   1   3       49.33       50.70      4.43 o 
 -13   1   3      296.18      296.10      9.29 o 
 -12   1   3      182.53      176.93      7.14 o 
 -11   1   3      855.75      832.68     43.26 o 
 -10   1   3        6.88        8.37      2.42 o 
  -9   1   3        0.08        0.67      1.68 o 
  -8   1   3        0.21        0.19      1.53 o 
  -7   1   3        0.29       -0.43      1.63 o 
  -6   1   3      268.22      279.61      5.65 o 
  -5   1   3     2023.42     1972.38     14.68 o 
  -4   1   3     1500.01     1468.94     44.16 o 
  -3   1   3      279.44      269.13     10.02 o 
  -2   1   3        6.49        6.41      1.77 o 
  -1   1   3       53.22       52.04      3.04 o 
   0   1   3        3.87        2.14      1.16 o 
   1   1   3        4.88        5.23      1.34 o 
   2   1   3     2788.65     2803.00     17.47 o 
   3   1   3      710.04      725.34     10.20 o 
   4   1   3     1301.67     1361.54     13.72 o 
   5   1   3       80.88       71.38      2.99 o 
   6   1   3       11.92       10.22      1.74 o 
   7   1   3       95.94      108.21      5.04 o 
   8   1   3       67.09       68.23      4.42 o 
   9   1   3     3195.17     3473.61     49.08 o 
  10   1   3       15.40       17.47      4.12 o 
  11   1   3     1512.28     1605.49     27.43 o 
  12   1   3       31.87       37.21      8.26 o 
  13   1   3      115.16      117.73      8.07 o 
  14   1   3       87.87       69.33      6.57 o 
  15   1   3      194.86      192.67     15.27 o 
  16   1   3      282.17      288.89     22.70 o 
  17   1   3       89.79       89.28     10.10 o 
  18   1   3      165.97      160.09     11.08 o 
 -20   2   3        4.78        3.75      4.71 o 
 -19   2   3       23.28       17.34      6.48 o 
 -18   2   3        2.37        0.81      4.07 o 
 -17   2   3        5.66        5.80      4.47 o 
 -16   2   3        8.72        9.26      4.18 o 
 -15   2   3        0.67       -2.18      3.37 o 
 -14   2   3        8.56        5.95      3.06 o 
 -13   2   3       24.62       18.52      3.24 o 
 -12   2   3       66.27       57.06      4.37 o 
 -11   2   3        5.29        4.78      2.73 o 
 -10   2   3      343.20      399.74     10.19 o 
  -9   2   3        1.06       -0.20      2.00 o 
  -8   2   3       53.10       52.48      3.78 o 
  -7   2   3       27.39       25.84      2.37 o 
  -6   2   3      162.12      139.66      4.38 o 
  -5   2   3      231.88      219.38      6.26 o 
  -4   2   3      259.91      255.67      7.86 o 
  -3   2   3        0.28       -1.18      1.79 o 
  -2   2   3       19.29       22.27      3.07 o 
  -1   2   3      152.11      145.79      8.39 o 
   0   2   3        0.21       -0.86      2.07 o 
   1   2   3     1540.47     1783.08     19.44 o 
   2   2   3       18.51       18.64      2.10 o 
   3   2   3      340.54      365.59      7.22 o 
   4   2   3       79.67       69.31      3.41 o 
   5   2   3        6.28        5.42      1.89 o 
   6   2   3       37.71       35.17      2.70 o 
   7   2   3        4.75        5.17      2.23 o 
   8   2   3      108.82      112.70      5.67 o 
   9   2   3        7.33       13.38      3.09 o 
  10   2   3       32.57       31.14      4.14 o 
  11   2   3       62.48       48.12      5.29 o 
  12   2   3      460.98      403.70     17.52 o 
  13   2   3       24.65       21.30      6.48 o 
  14   2   3       21.14       19.44      6.30 o 
  15   2   3       23.30       25.70      7.32 o 
  16   2   3       52.20       46.05      8.10 o 
  17   2   3       47.39       43.84      8.17 o 
  18   2   3        0.26       -1.80      5.48 o 
 -19   3   3        1.49        0.65      5.23 o 
 -18   3   3        2.01        2.20      4.63 o 
 -17   3   3       15.29       14.71      4.98 o 
 -16   3   3      101.04      119.34      9.29 o 
 -15   3   3       39.87       35.31      5.88 o 
 -14   3   3       81.90       82.04      7.28 o 
 -13   3   3      134.84      134.44      7.31 o 
 -12   3   3       35.19       39.83      4.49 o 
 -11   3   3      249.02      278.96      9.72 o 
 -10   3   3        6.42        5.96      2.95 o 
  -9   3   3      588.83      597.10     15.36 o 
  -8   3   3       43.49       44.10      4.13 o 
  -7   3   3      523.05      548.97     15.76 o 
  -6   3   3       10.18        9.20      4.61 o 
  -5   3   3        2.86        4.05      2.28 o 
  -4   3   3       15.82       11.72      2.66 o 
  -3   3   3       40.89       47.96      7.14 o 
  -2   3   3      609.95      626.97     30.12 o 
  -1   3   3       88.29       89.81      7.08 o 
   0   3   3      929.63     1077.38     51.89 o 
   1   3   3       64.67       64.00      5.98 o 
   2   3   3      879.80      944.54     22.03 o 
   3   3   3       16.51       15.86      2.61 o 
   4   3   3      408.79      418.27     18.29 o 
   5   3   3      433.63      405.34     12.19 o 
   6   3   3      226.78      198.85      9.93 o 
   7   3   3      771.07      703.36     16.55 o 
   8   3   3      136.53      146.89      6.99 o 
   9   3   3       12.62        8.55      3.80 o 
  10   3   3        1.51       -0.61      3.54 o 
  11   3   3        0.07        1.41      3.72 o 
  12   3   3        3.05        1.79      5.03 o 
  13   3   3      113.88      112.47     10.69 o 
  14   3   3       10.46        2.65      4.53 o 
  15   3   3       33.82       36.10      8.29 o 
  16   3   3       61.26       56.07      9.55 o 
 -17   4   3       40.73       44.80      6.95 o 
 -16   4   3        0.10       -2.44      4.39 o 
 -15   4   3        0.26        2.56      4.55 o 
 -14   4   3       13.91       14.14      5.28 o 
 -13   4   3        2.53        1.44      4.71 o 
 -12   4   3       23.35       24.94      4.07 o 
 -11   4   3       26.30       24.36      4.22 o 
 -10   4   3        3.35        5.88      3.20 o 
  -9   4   3        2.65        2.97      3.13 o 
  -8   4   3       98.03       97.57      7.60 o 
  -7   4   3      110.10      113.33      9.95 o 
  -6   4   3      299.95      309.01     15.52 o 
  -5   4   3      170.46      184.00     25.23 o 
  -4   4   3      190.71      172.38     10.92 o 
  -3   4   3      324.24      274.76     17.22 o 
  -2   4   3      138.44      136.00     10.08 o 
  -1   4   3      138.78      127.69     12.57 o 
   0   4   3        0.04        2.43      4.37 o 
   1   4   3      108.74      108.63     18.83 o 
   2   4   3       53.10       47.70      6.32 o 
   3   4   3      108.05       83.00     19.53 o 
   4   4   3       36.40       29.97      3.46 o 
   5   4   3        2.46        1.95      2.85 o 
   6   4   3        0.20        4.27      3.25 o 
   7   4   3       11.28       15.84      4.83 o 
   8   4   3      214.17      213.20     10.71 o 
   9   4   3        1.73        4.36      4.16 o 
  10   4   3      209.26      219.48     13.99 o 
  11   4   3        0.01        6.55      4.74 o 
  12   4   3      121.81      120.97      9.25 o 
  13   4   3        0.40        1.50      5.93 o 
  14   4   3       52.59       71.73     11.53 o 
 -14   5   3        9.97       12.71      6.36 o 
 -13   5   3        0.72        1.60      5.69 o 
 -12   5   3        6.75        4.95      5.68 o 
 -11   5   3       12.37       10.55      5.47 o 
 -10   5   3        0.40        2.84      4.58 o 
  -9   5   3      263.83      275.38     13.54 o 
  -8   5   3       25.57       23.39      5.81 o 
  -7   5   3      389.64      417.33     20.30 o 
  -6   5   3       55.84       62.71      9.87 o 
  -5   5   3       24.35       20.34      5.68 o 
  -4   5   3       34.56       30.97      5.80 o 
  -3   5   3       67.71       64.99      8.22 o 
  -2   5   3      632.11      662.46     24.25 o 
  -1   5   3       67.08       61.50      7.44 o 
   0   5   3      543.48      598.53     33.58 o 
   1   5   3        3.03        8.54      4.34 o 
   2   5   3       29.93       26.14      4.89 o 
   3   5   3        2.88        3.15      4.21 o 
   4   5   3        1.03        5.39      5.10 o 
   5   5   3       50.18       46.85      7.40 o 
   6   5   3      136.27      142.67     11.39 o 
   7   5   3       51.07       53.00      7.89 o 
   8   5   3        0.02        5.01      4.31 o 
   9   5   3        2.07       -0.14      4.86 o 
  10   5   3        0.00        2.38      4.68 o 
  11   5   3       12.42       14.96      4.93 o 
  12   5   3        1.08        7.36      5.23 o 
 -10   6   3       50.72       65.40      7.81 o 
  -9   6   3        4.47       11.79      7.13 o 
  -8   6   3       14.49       13.54      6.53 o 
  -7   6   3        3.42        2.64      4.69 o 
  -6   6   3        1.28        5.85      5.64 o 
  -5   6   3       12.83       14.58      5.67 o 
  -4   6   3       13.25       14.38      5.75 o 
  -3   6   3        5.06       14.96      5.81 o 
  -2   6   3       14.78       14.88      5.84 o 
  -1   6   3       16.36       22.39      5.63 o 
   0   6   3        7.80        9.62      4.88 o 
   1   6   3       65.09       66.17     10.27 o 
   2   6   3       10.46        8.84      5.18 o 
   3   6   3      127.40      192.76     22.79 o 
   4   6   3       26.24       31.75      7.89 o 
   5   6   3      135.70      133.27     12.01 o 
   6   6   3      145.13      119.46     11.96 o 
   7   6   3       44.20       47.99      9.19 o 
 -19   0   4        8.69        8.18      7.13 o 
 -18   0   4        1.75        3.73      4.86 o 
 -17   0   4        1.83        1.30      4.06 o 
 -16   0   4        3.95        4.74      4.00 o 
 -15   0   4        0.56       -3.38      3.07 o 
 -14   0   4        0.14       -1.95      3.50 o 
 -13   0   4      149.45      135.79      8.87 o 
 -12   0   4      163.84      170.75      9.57 o 
 -11   0   4      194.39      194.78      9.82 o 
 -10   0   4        1.49        0.19      3.18 o 
  -9   0   4       13.94       13.81      3.83 o 
  -8   0   4      442.21      443.59     12.23 o 
  -7   0   4      107.49      113.37      7.83 o 
  -6   0   4     9795.98     9705.69     52.37 o 
  -5   0   4       66.41       60.92      5.88 o 
  -4   0   4     1123.60     1116.14     21.41 o 
  -3   0   4       13.58       14.75      3.56 o 
  -2   0   4        2.81        2.31      2.88 o 
  -1   0   4      528.26      505.97     14.24 o 
   0   0   4     1444.19     1520.03     70.48 o 
   1   0   4     2121.03     2029.02     50.54 o 
   2   0   4       12.89       11.29      3.30 o 
   3   0   4      164.38      163.94      6.06 o 
   4   0   4      103.92      115.00      5.51 o 
   5   0   4       95.25      101.28      5.39 o 
   6   0   4       53.96       52.39      4.24 o 
   7   0   4      612.83      653.97     18.49 o 
   8   0   4      270.80      247.82     11.96 o 
   9   0   4      591.10      591.78     19.07 o 
  10   0   4      262.19      271.35     13.52 o 
  11   0   4       48.89       43.04      6.49 o 
  12   0   4      196.54      204.54     21.35 o 
  13   0   4        6.48       18.01      5.88 o 
  14   0   4       73.85      101.95     10.18 o 
  15   0   4       11.95       18.27      8.70 o 
  16   0   4      538.00      568.46     28.49 o 
  17   0   4       97.68      101.82     11.16 o 
 -19   1   4        4.55        3.57      6.61 o 
 -18   1   4       12.74       10.77      4.66 o 
 -17   1   4        0.27        2.52      3.41 o 
 -16   1   4       32.44       30.86      4.11 o 
 -15   1   4        0.40       -2.06      2.84 o 
 -14   1   4      159.47      147.09      8.42 o 
 -13   1   4       35.49       39.74      4.20 o 
 -12   1   4       13.68       13.63      3.08 o 
 -11   1   4        4.96        4.03      2.43 o 
 -10   1   4        1.71        1.87      2.12 o 
  -9   1   4        2.66        2.15      2.03 o 
  -8   1   4        2.66        2.46      1.87 o 
  -7   1   4       35.00       33.59      2.62 o 
  -6   1   4       25.68       22.84      3.42 o 
  -5   1   4     1118.06     1156.99     13.68 o 
  -4   1   4       19.25       22.17      2.75 o 
  -3   1   4        1.53        1.86      1.99 o 
  -2   1   4       95.13       88.60      2.97 o 
  -1   1   4       45.05       44.90      2.96 o 
   0   1   4      100.57       88.58      3.46 o 
   1   1   4        2.05        2.93      1.50 o 
   2   1   4      944.17      962.61     13.34 o 
   3   1   4        2.61        3.67      1.68 o 
   4   1   4      255.61      278.75      6.10 o 
   5   1   4       11.42       10.67      1.88 o 
   6   1   4        0.14        0.56      2.08 o 
   7   1   4      217.20      220.51      6.81 o 
   8   1   4      522.15      536.39     12.46 o 
   9   1   4       19.94       18.64      3.39 o 
  10   1   4       70.83       61.93      5.24 o 
  11   1   4      332.33      300.91     11.97 o 
  12   1   4        9.73        8.16      3.42 o 
  13   1   4      213.86      201.93     17.40 o 
  14   1   4        3.33        6.41      3.97 o 
  15   1   4       49.17       40.23      6.15 o 
  16   1   4        0.43       -0.50      4.16 o 
  17   1   4       25.14       21.63      7.89 o 
 -19   2   4       51.28       52.00      8.15 o 
 -18   2   4        3.19        6.96      5.84 o 
 -17   2   4        7.71        7.44      5.68 o 
 -16   2   4        0.01        1.15      3.14 o 
 -15   2   4      157.32      162.15      7.89 o 
 -14   2   4       38.80       49.66      4.82 o 
 -13   2   4      393.53      401.28     11.40 o 
 -12   2   4       36.69       36.01      4.90 o 
 -11   2   4       13.00       13.23      2.89 o 
 -10   2   4       64.53       60.37      4.38 o 
  -9   2   4       68.07       70.22      4.46 o 
  -8   2   4      512.57      513.10     18.17 o 
  -7   2   4       30.59       24.69      2.39 o 
  -6   2   4       52.15       47.60      3.48 o 
  -5   2   4        5.02        4.50      1.93 o 
  -4   2   4      360.54      362.84     12.29 o 
  -3   2   4      169.49      163.54      7.15 o 
  -2   2   4      313.29      304.13      9.85 o 
  -1   2   4      120.70      114.69      5.56 o 
   0   2   4       91.58       87.51      3.94 o 
   1   2   4      678.07      695.22     10.70 o 
   2   2   4      265.50      259.82      6.11 o 
   3   2   4     1418.42     1447.85     16.00 o 
   4   2   4       11.17       10.81      2.14 o 
   5   2   4       52.06       48.23      3.42 o 
   6   2   4        0.55       -1.46      2.18 o 
   7   2   4      444.26      446.69     10.18 o 
   8   2   4      269.43      278.51      8.46 o 
   9   2   4      286.45      259.57     13.73 o 
  10   2   4       49.54       45.60      5.55 o 
  11   2   4        0.67        1.20      3.97 o 
  12   2   4        2.30        6.29      4.32 o 
  13   2   4        1.22       -0.29      6.83 o 
  14   2   4      492.84      494.24     17.41 o 
  15   2   4       11.13        7.89      5.26 o 
  16   2   4       94.34      105.57      9.09 o 
 -18   3   4       30.55       46.55     11.13 o 
 -17   3   4        1.07        5.69      5.60 o 
 -16   3   4       63.14       70.25      9.09 o 
 -15   3   4        1.53       -0.91      3.93 o 
 -14   3   4        1.60        1.67      3.45 o 
 -13   3   4        0.01        2.86      3.26 o 
 -12   3   4       37.06       37.28      4.54 o 
 -11   3   4       33.49       36.42      4.27 o 
 -10   3   4        1.11        2.28      2.52 o 
  -9   3   4        0.80        3.54      2.80 o 
  -8   3   4        6.02        5.22      2.47 o 
  -7   3   4       30.48       26.67      4.87 o 
  -6   3   4        1.15        0.79      3.21 o 
  -5   3   4       87.18       68.30      5.47 o 
  -4   3   4       16.31       19.64      3.50 o 
  -3   3   4      118.82      122.91      7.10 o 
  -2   3   4        9.90        9.77      3.46 o 
  -1   3   4       98.84       97.17      6.61 o 
   0   3   4      546.59      587.82     15.22 o 
   1   3   4       77.13       70.35      5.83 o 
   2   3   4        4.29        5.36      2.36 o 
   3   3   4        3.04        1.16      2.17 o 
   4   3   4        0.44        5.37      2.16 o 
   5   3   4       40.83       40.77      4.58 o 
   6   3   4      841.45      857.31     19.82 o 
   7   3   4      229.92      219.50     11.31 o 
   8   3   4       63.92       62.23      5.17 o 
   9   3   4        9.22       11.39      3.36 o 
  10   3   4       21.33       21.72      5.77 o 
  11   3   4      151.86      161.22     19.35 o 
  12   3   4       22.02       22.75      9.13 o 
  13   3   4      119.14      112.41     14.00 o 
  14   3   4        2.91       -5.76      5.98 o 
  15   3   4       74.22       68.70     10.09 o 
 -16   4   4        2.75       -0.86      6.34 o 
 -15   4   4       61.09       62.64      9.58 o 
 -14   4   4        0.01        3.73      4.91 o 
 -13   4   4        0.01       -0.01      3.99 o 
 -12   4   4       17.42       15.50      5.05 o 
 -11   4   4       73.37       76.03      6.11 o 
 -10   4   4      193.39      215.72     18.45 o 
  -9   4   4       33.14       35.90      5.45 o 
  -8   4   4        0.61        3.03      4.25 o 
  -7   4   4        0.31        3.85      4.16 o 
  -6   4   4       25.22       28.87      6.32 o 
  -5   4   4        2.72        3.74      5.18 o 
  -4   4   4       30.41       31.84      7.16 o 
  -3   4   4        1.70        1.04      4.28 o 
  -2   4   4      125.64      136.02      8.28 o 
  -1   4   4      131.64      142.17      8.84 o 
   0   4   4       71.37       69.47      6.51 o 
   1   4   4       15.41       13.43      4.33 o 
   2   4   4        4.15        4.12      3.14 o 
   3   4   4       69.67       58.69      5.62 o 
   4   4   4       18.59       13.47      4.45 o 
   5   4   4     1459.24     1321.09     53.67 o 
   6   4   4      104.56       99.12      7.54 o 
   7   4   4       93.70       96.03      8.77 o 
   8   4   4        0.13        4.19      4.29 o 
   9   4   4        0.10       -3.11      3.78 o 
  10   4   4      211.49      207.99     15.72 o 
  11   4   4       97.69       80.20     14.22 o 
  12   4   4      411.20      380.41     46.84 o 
  13   4   4        0.01        2.24      6.15 o 
 -13   5   4        0.79        0.85      5.02 o 
 -12   5   4       10.20       17.74      5.96 o 
 -11   5   4        2.70        1.39      4.50 o 
 -10   5   4        8.39       12.94      5.19 o 
  -9   5   4      126.65      132.33      9.91 o 
  -8   5   4       11.53       18.95      5.60 o 
  -7   5   4      194.39      196.66     14.81 o 
  -6   5   4        0.11       -2.82      5.22 o 
  -5   5   4      178.04      191.77     14.48 o 
  -4   5   4        4.98        6.23      5.70 o 
  -3   5   4      289.09      335.69     23.05 o 
  -2   5   4       72.00       73.43     10.01 o 
  -1   5   4        0.65        0.78      5.47 o 
   0   5   4       36.80       29.91      6.27 o 
   1   5   4        9.40        9.27      5.88 o 
   2   5   4       50.05       58.68      8.04 o 
   3   5   4       21.91       13.29      7.18 o 
   4   5   4       15.97       17.35      5.74 o 
   5   5   4        0.00        5.44      5.29 o 
   6   5   4        2.98       10.87      5.93 o 
   7   5   4       11.56        8.63      6.12 o 
   8   5   4       85.20       87.56     10.06 o 
   9   5   4      102.56      104.02      9.45 o 
  10   5   4       70.54       75.45      8.87 o 
  -7   6   4        0.22        6.58      7.58 o 
  -6   6   4        1.33        5.87      6.54 o 
  -5   6   4        0.96       -2.96      7.38 o 
  -4   6   4       51.36       56.86     13.31 o 
  -3   6   4       41.64       37.23      8.21 o 
  -2   6   4      100.95       98.42      9.34 o 
  -1   6   4        2.93        5.87      4.69 o 
   0   6   4       12.24       15.18      6.01 o 
   1   6   4       28.31       27.92     10.61 o 
   2   6   4        5.60        5.13      8.18 o 
   3   6   4       51.37       51.62      7.73 o 
   4   6   4        5.00        5.07      6.27 o 
 -19   1   5        7.02        9.92      8.61 o 
 -18   1   5        5.18        6.81      5.35 o 
 -17   1   5       10.40       10.60      5.10 o 
 -16   1   5       57.32       48.78      7.18 o 
 -15   1   5       32.32       36.50      6.78 o 
 -14   1   5      148.40      142.48     11.06 o 
 -13   1   5        2.08        2.51      4.05 o 
 -12   1   5        1.71        1.39      2.89 o 
 -11   1   5        0.33       -2.35      3.87 o 
 -10   1   5        5.62        1.96      3.12 o 
  -9   1   5       61.03       64.76      6.88 o 
  -8   1   5      388.88      398.62     12.32 o 
  -7   1   5      259.16      242.98     11.14 o 
  -6   1   5       75.56       70.41      7.55 o 
  -5   1   5        8.22       10.02      2.64 o 
  -4   1   5        4.76        4.60      2.26 o 
  -3   1   5       14.25       13.65      2.78 o 
  -2   1   5        0.29        1.90      2.14 o 
  -1   1   5      734.87      724.55     13.95 o 
   0   1   5      145.69      126.30      5.99 o 
   1   1   5      422.39      420.66     10.69 o 
   2   1   5       45.01       42.80      3.99 o 
   3   1   5       10.60        9.33      2.62 o 
   4   1   5       81.71       79.32      5.16 o 
   5   1   5       36.94       35.19      7.31 o 
   6   1   5     1519.94     1607.15     31.09 o 
   7   1   5       15.95       12.23      4.89 o 
   8   1   5      878.52      895.60     26.99 o 
   9   1   5       32.97       36.17      6.34 o 
  10   1   5      118.25       94.62      9.91 o 
  11   1   5       78.15       72.76      8.64 o 
  12   1   5      153.00      176.40     19.83 o 
  13   1   5      208.78      200.84     14.63 o 
  14   1   5       75.18       62.89      9.57 o 
  15   1   5      141.58      145.19     13.50 o 
 -18   2   5        1.39       -1.57      8.35 o 
 -17   2   5        3.67        8.13      5.84 o 
 -16   2   5        4.79        4.04      4.61 o 
 -15   2   5        7.72        5.09      4.49 o 
 -14   2   5        0.90        3.34      4.30 o 
 -13   2   5       58.33       56.66      7.75 o 
 -12   2   5        0.15       -1.35      4.08 o 
 -11   2   5       36.16       40.65      6.03 o 
 -10   2   5       15.54       18.43      5.61 o 
  -9   2   5       52.58       45.27      8.70 o 
  -8   2   5       23.36       25.00      5.75 o 
  -7   2   5       27.54       28.15      5.26 o 
  -6   2   5        0.50        0.68      2.51 o 
  -5   2   5        4.09        6.68      2.85 o 
  -4   2   5       86.14       87.92      6.52 o 
  -3   2   5        0.13        2.85      2.84 o 
  -2   2   5      453.12      477.40     11.98 o 
  -1   2   5        6.93        5.96      2.82 o 
   0   2   5      103.43       92.46      5.62 o 
   1   2   5       14.57       11.58      2.98 o 
   2   2   5        3.88        3.94      2.55 o 
   3   2   5        0.84       -1.29      2.92 o 
   4   2   5        4.25        6.42      3.69 o 
   5   2   5       89.27       79.96      6.63 o 
   6   2   5       12.17       14.64      4.08 o 
   7   2   5       40.88       41.59      5.12 o 
   8   2   5       43.27       38.49      6.85 o 
   9   2   5      335.70      326.39     17.12 o 
  10   2   5       10.99        8.24      4.99 o 
  11   2   5       18.84       21.22      6.61 o 
  12   2   5       12.01       13.52      6.52 o 
  13   2   5       37.61       39.40     12.00 o 
  14   2   5       33.94       24.96     11.05 o 
 -17   3   5       19.16       14.53     10.61 o 
 -16   3   5       28.96       40.12      7.84 o 
 -15   3   5       11.66        5.47      5.63 o 
 -14   3   5       55.91       50.67     11.79 o 
 -13   3   5        0.34        5.56      4.68 o 
 -12   3   5      158.23      175.49     12.99 o 
 -11   3   5        8.34        8.76      5.96 o 
 -10   3   5      137.16      134.60     10.80 o 
  -9   3   5        0.97       -3.15      4.78 o 
  -8   3   5        1.97        0.69      3.47 o 
  -7   3   5       11.49        9.01      5.26 o 
  -6   3   5       14.62        9.08      5.08 o 
  -5   3   5      144.49      146.31     11.03 o 
  -4   3   5       17.40       20.42      3.95 o 
  -3   3   5      318.28      328.71     14.00 o 
  -2   3   5       14.47       20.03      4.13 o 
  -1   3   5      351.27      383.45     13.27 o 
   0   3   5        7.67        8.37      3.35 o 
   1   3   5      169.17      167.35      9.21 o 
   2   3   5      231.49      232.28      9.39 o 
   3   3   5      131.18      129.01      8.90 o 
   4   3   5      361.34      399.95     14.85 o 
   5   3   5       75.86       81.01      7.51 o 
   6   3   5        3.05       -1.37      4.40 o 
   7   3   5        0.42        3.26      4.43 o 
   8   3   5        0.64        0.87      4.00 o 
   9   3   5        0.03       -2.34      5.68 o 
  10   3   5       49.27       54.97     12.35 o 
  11   3   5        7.92        9.39      7.92 o 
  12   3   5       26.78       28.88     10.44 o 
  13   3   5       43.48       43.49     11.92 o 
 -14   4   5        3.86        1.75      6.71 o 
 -13   4   5        0.01       -2.47      5.46 o 
 -12   4   5        0.92        6.41      7.18 o 
 -11   4   5       32.71       42.71      8.16 o 
 -10   4   5       29.98       27.15      7.38 o 
  -9   4   5       81.99       80.31     10.02 o 
  -8   4   5       57.22       47.21      7.36 o 
  -7   4   5       61.94       71.61     13.05 o 
  -6   4   5       97.64       90.39     10.26 o 
  -5   4   5       48.88       69.77      9.40 o 
  -4   4   5       63.50       79.86     12.35 o 
  -3   4   5        0.51       -3.69      4.51 o 
  -2   4   5       64.72       64.82      8.49 o 
  -1   4   5        9.46        5.77      4.49 o 
   0   4   5       27.16       31.94      5.54 o 
   1   4   5       19.35       19.43      5.00 o 
   2   4   5        0.03        5.00      5.91 o 
   3   4   5        0.30        0.30      6.92 o 
   4   4   5       11.31       18.08      6.65 o 
   5   4   5      101.04      117.99     12.24 o 
   6   4   5        0.86        3.72      5.59 o 
   7   4   5      118.17      129.41     12.72 o 
   8   4   5        0.02        1.96      7.09 o 
   9   4   5       80.68      103.25     18.09 o 
  10   4   5        0.13       14.79      9.13 o 
 -11   5   5        6.18       14.65      7.92 o 
 -10   5   5      106.80      114.35     12.21 o 
  -9   5   5       20.30       32.55      7.26 o 
  -8   5   5       13.34        1.32      6.12 o 
  -7   5   5       18.49       15.53      8.01 o 
  -6   5   5       24.53       23.88      8.33 o 
  -5   5   5      220.30      254.96     18.40 o 
  -4   5   5       26.47       44.56      8.46 o 
  -3   5   5      204.92      214.14     15.08 o 
  -2   5   5        1.74        4.78      6.75 o 
  -1   5   5        6.86       -2.97      5.42 o 
   0   5   5        0.14       -2.81      6.29 o 
   1   5   5        0.53        1.74     10.79 o 
   2   5   5       15.20       22.83     12.18 o 
   3   5   5       60.20       81.06     11.49 o 
   4   5   5       18.73       25.27      8.48 o 
   5   5   5        0.00        4.16      7.13 o 
   6   5   5        0.25       -1.91     10.26 o 
   7   5   5        0.01       19.22      9.83 o 
 -17   0   6        0.16        1.91      7.48 o 
 -16   0   6       19.18       25.66      8.87 o 
 -15   0   6       13.00       16.44      7.92 o 
 -14   0   6       20.06       20.27      8.00 o 
 -13   0   6        1.60        7.48      5.22 o 
 -12   0   6        0.08       -2.09      4.78 o 
 -11   0   6      123.63      135.52     15.48 o 
 -10   0   6       17.08       13.83      8.00 o 
  -9   0   6     1331.22     1287.88     43.32 o 
  -8   0   6        9.58       22.27      8.87 o 
  -7   0   6      360.37      329.08     23.96 o 
  -6   0   6       26.08       25.22      6.92 o 
  -5   0   6       11.40       13.86      4.89 o 
  -4   0   6       85.48       82.00      7.93 o 
  -3   0   6      210.72      199.36     11.41 o 
  -2   0   6      492.22      483.80     17.56 o 
  -1   0   6       22.39       16.90      4.99 o 
   0   0   6        9.53        2.12      3.95 o 
   1   0   6       20.57       21.37      4.58 o 
   2   0   6       43.39       28.45      5.47 o 
   3   0   6       22.34       26.13      5.56 o 
   4   0   6      262.51      237.14     22.53 o 
   5   0   6       79.38       70.54     12.35 o 
   6   0   6      232.85      221.29     19.83 o 
   7   0   6       98.99       92.46     14.18 o 
   8   0   6       19.98       16.27      8.96 o 
   9   0   6      162.13      169.18     19.05 o 
  10   0   6        8.59        5.22      8.61 o 
  11   0   6       40.97       34.10     10.26 o 
  12   0   6        5.83        7.57      9.74 o 
  13   0   6      282.67      297.57     27.23 o 
 -17   1   6       20.47       15.46      5.93 o 
 -16   1   6        4.99       10.03      5.20 o 
 -15   1   6        5.88        7.19      6.83 o 
 -14   1   6        0.06       -2.46      4.36 o 
 -13   1   6        0.00        1.34      3.65 o 
 -12   1   6        0.45       -0.87      3.73 o 
 -11   1   6        0.41       -0.52      3.52 o 
 -10   1   6        7.55        2.83      3.63 o 
  -9   1   6        6.11        7.64      3.88 o 
  -8   1   6      221.75      211.57     10.24 o 
  -7   1   6        3.85        3.00      3.67 o 
  -6   1   6        5.12        5.51      3.25 o 
  -5   1   6       14.33       14.27      3.35 o 
  -4   1   6       19.31       14.82      3.17 o 
  -3   1   6        4.86        5.47      3.00 o 
  -2   1   6        0.22       -1.10      2.33 o 
  -1   1   6      122.93      114.34      6.40 o 
   0   1   6        1.43        3.30      2.54 o 
   1   1   6      116.13      110.29      6.44 o 
   2   1   6        0.24       -1.81      2.40 o 
   3   1   6       12.89       11.30      3.01 o 
   4   1   6       55.30       53.06      5.77 o 
   5   1   6      135.94      131.53      8.47 o 
   6   1   6        1.95        4.07      4.57 o 
   7   1   6       26.54       27.22      6.18 o 
   8   1   6       96.33       86.04     10.15 o 
   9   1   6        4.31        9.63      5.39 o 
  10   1   6       71.39       62.73      9.38 o 
  11   1   6        1.40       -1.36      5.19 o 
  12   1   6       39.13       30.09      8.05 o 
 -16   2   6       64.24       76.94      9.67 o 
 -15   2   6       11.24       13.55      5.50 o 
 -14   2   6        8.13       10.63      5.62 o 
 -13   2   6       14.97       14.65      5.84 o 
 -12   2   6       10.53        5.24      4.38 o 
 -11   2   6       67.04       64.39      8.13 o 
 -10   2   6        5.93       11.69      5.24 o 
  -9   2   6       28.30       30.17      6.69 o 
  -8   2   6        0.50        3.96      4.97 o 
  -7   2   6       46.91       49.56      5.56 o 
  -6   2   6       28.97       29.01      4.65 o 
  -5   2   6       69.86       70.34      6.32 o 
  -4   2   6       61.56       66.85      6.26 o 
  -3   2   6       53.29       51.62      4.95 o 
  -2   2   6      151.47      154.76      8.77 o 
  -1   2   6       53.94       57.33      5.41 o 
   0   2   6      399.70      407.94     12.35 o 
   1   2   6        4.29        2.64      3.08 o 
   2   2   6       78.78       78.32      5.97 o 
   3   2   6        0.21       -0.45      3.44 o 
   4   2   6      127.34      127.13      8.58 o 
   5   2   6       77.93       83.03      7.46 o 
   6   2   6      128.91      122.21     11.56 o 
   7   2   6       37.73       33.30      8.02 o 
   8   2   6        2.00        1.44      5.78 o 
   9   2   6        0.38       -4.70      4.89 o 
  10   2   6        0.03        1.70      6.54 o 
  11   2   6      252.06      269.92     25.44 o 
  12   2   6        3.60        9.90      7.44 o 
 -15   3   6        1.39        2.95      4.99 o 
 -14   3   6        3.71       11.86      6.23 o 
 -13   3   6        1.02       -2.42      4.14 o 
 -12   3   6        3.31        7.86      5.97 o 
 -11   3   6        0.31        2.29      4.98 o 
 -10   3   6        1.95        1.52      4.73 o 
  -9   3   6        0.49        4.27      8.31 o 
  -8   3   6        3.30        0.25      4.41 o 
  -7   3   6        2.73        3.23      4.10 o 
  -6   3   6        5.68        6.02      4.47 o 
  -5   3   6        0.01       -3.63      4.52 o 
  -4   3   6       20.74       26.36      5.25 o 
  -3   3   6       92.70      102.36      9.74 o 
  -2   3   6       20.38       24.08      5.07 o 
  -1   3   6        0.55        3.33      4.08 o 
   0   3   6        1.16        2.05      3.63 o 
   1   3   6        0.25       -1.05      3.27 o 
   2   3   6       18.87       19.36      4.80 o 
   3   3   6      328.23      333.28     16.43 o 
   4   3   6       98.17      100.01      8.60 o 
   5   3   6       42.59       48.74      6.91 o 
   6   3   6        1.97       -2.54      5.01 o 
   7   3   6        3.03        5.59      6.69 o 
   8   3   6       68.47       70.42     12.66 o 
   9   3   6       10.82        5.61      6.00 o 
  10   3   6      112.69      135.17     19.31 o 
 -12   4   6        9.52        7.27      6.98 o 
 -11   4   6        0.01       -4.38      5.16 o 
 -10   4   6        0.04        8.36      6.75 o 
  -9   4   6       12.10       10.87      5.69 o 
  -8   4   6        0.45        1.21      4.66 o 
  -7   4   6        5.79        9.48      5.66 o 
  -6   4   6        0.44       -1.44      6.04 o 
  -5   4   6       28.26       34.73      7.96 o 
  -4   4   6       23.06       24.19      6.73 o 
  -3   4   6       21.86       21.36      6.62 o 
  -2   4   6        7.17       17.04      5.98 o 
  -1   4   6        1.53        2.41      4.32 o 
   0   4   6       36.70       42.44      6.97 o 
   1   4   6        4.98       16.63      7.32 o 
   2   4   6      455.11      556.36     24.20 o 
   3   4   6       36.33       48.90     11.53 o 
   4   4   6       62.67       69.00     10.02 o 
   5   4   6        3.03        4.30      6.64 o 
   6   4   6        0.20        0.22      5.56 o 
   7   4   6       76.07       89.39     12.29 o 
  -6   5   6       64.15       81.74     14.83 o 
  -5   5   6       24.10       28.03      9.04 o 
  -4   5   6        2.76       10.02     12.26 o 
  -3   5   6       16.16       20.83      7.74 o 
  -2   5   6        2.70        2.47      6.13 o 
  -1   5   6        8.12        6.61      8.44 o 
   0   5   6        4.13       -0.35      8.00 o 
   1   5   6        8.98        8.26      9.83 o 
 -15   1   7        0.21        1.68      5.50 o 
 -14   1   7        0.09        1.07      4.34 o 
 -13   1   7        0.87        5.91      5.54 o 
 -12   1   7        9.22       12.58      5.02 o 
 -11   1   7       56.25       45.76      7.33 o 
 -10   1   7       36.00       32.79      6.39 o 
  -9   1   7       15.04       11.13      3.87 o 
  -8   1   7        6.57       11.78      4.09 o 
  -7   1   7        0.12       -1.34      3.07 o 
  -6   1   7        4.51        7.83      3.52 o 
  -5   1   7        0.13        1.20      3.37 o 
  -4   1   7      112.05      100.79      6.72 o 
  -3   1   7       22.59       19.19      3.89 o 
  -2   1   7      100.27       91.74      6.30 o 
  -1   1   7       12.38       14.13      3.60 o 
   0   1   7        3.83        4.05      2.94 o 
   1   1   7       33.44       35.09      4.64 o 
   2   1   7       11.43       13.90      4.34 o 
   3   1   7      398.74      408.91     19.65 o 
   4   1   7        6.64       15.84      6.52 o 
   5   1   7      314.76      325.30     18.42 o 
   6   1   7       19.78       27.60      6.74 o 
   7   1   7       73.18       72.95      9.52 o 
   8   1   7       37.42       43.82      7.71 o 
   9   1   7       61.15       55.95      9.13 o 
 -14   2   7       12.97       10.46      6.42 o 
 -13   2   7        3.73        4.96      6.14 o 
 -12   2   7       10.53       13.72      5.49 o 
 -11   2   7        0.69       -1.68      4.05 o 
 -10   2   7        0.89        5.22      4.44 o 
  -9   2   7        0.70        4.88      5.29 o 
  -8   2   7        0.95        3.83      4.74 o 
  -7   2   7       33.90       25.48      8.44 o 
  -6   2   7        0.25       -0.76      3.93 o 
  -5   2   7       88.47       93.96      7.92 o 
  -4   2   7        2.16        0.36      3.76 o 
  -3   2   7       19.58       30.83      4.82 o 
  -2   2   7        1.69        1.86      3.67 o 
  -1   2   7        2.23        1.12      3.67 o 
   0   2   7        2.22        4.98      3.48 o 
   1   2   7        2.36       -0.49      4.07 o 
   2   2   7       34.85       27.79      6.74 o 
   3   2   7        8.22        8.88      4.68 o 
   4   2   7       34.26       32.49      6.19 o 
   5   2   7       15.28       15.36      7.03 o 
   6   2   7      132.87      138.55     12.97 o 
   7   2   7        3.71        1.39      5.26 o 
   8   2   7        7.34        8.12      6.31 o 
 -11   3   7        0.39       -1.23      4.48 o 
 -10   3   7        1.63        5.25      5.27 o 
  -9   3   7        1.77        4.55      6.31 o 
  -8   3   7       21.19       31.73      7.41 o 
  -7   3   7        1.74        3.75      5.06 o 
  -6   3   7       70.73       94.62     18.92 o 
  -5   3   7        1.60        9.70      5.37 o 
  -4   3   7       87.27       99.78     10.81 o 
  -3   3   7        2.73        4.03      5.02 o 
  -2   3   7       42.54       42.53      6.30 o 
  -1   3   7       74.78       83.46      8.10 o 
   0   3   7       45.73       54.83      9.04 o 
   1   3   7       95.60       99.76      9.00 o 
   2   3   7       23.02       30.49      6.34 o 
   3   3   7        0.12        9.14      5.69 o 
   4   3   7        0.28       -1.83      4.81 o 
   5   3   7        0.02        4.87      5.77 o 
   6   3   7        0.48       -0.87      5.79 o 
  -7   4   7       19.21       20.46      8.32 o 
  -6   4   7        0.12        0.90      5.65 o 
  -5   4   7       18.45       22.17      8.38 o 
  -4   4   7        0.65       -2.28      5.47 o 
  -3   4   7        2.14        4.89      5.46 o 
  -2   4   7        6.18        3.02     10.66 o 
  -1   4   7        0.11        6.09     10.09 o 
   0   4   7        0.09        9.94      7.41 o 
   1   4   7        4.28       11.48      7.65 o 
 -11   0   8        1.51        4.52      6.18 o 
 -10   0   8       79.01       71.94     14.35 o 
  -9   0   8        8.59        5.83      8.61 o 
  -8   0   8        7.40       19.91      6.70 o 
  -7   0   8       10.15       17.38      6.78 o 
  -6   0   8       19.23       22.51      6.88 o 
  -5   0   8       70.25       67.72     11.18 o 
  -4   0   8        7.82        4.81      4.86 o 
  -3   0   8        0.01       -2.71      5.35 o 
  -2   0   8        3.00        0.35      4.70 o 
  -1   0   8       16.48       14.17      6.39 o 
   0   0   8        3.20        7.35      5.93 o 
   1   0   8       48.57       44.97     12.26 o 
   2   0   8       12.90       10.53      9.13 o 
   3   0   8       58.57       58.71     12.26 o 
   4   0   8       31.95       32.53     11.57 o 
   5   0   8        7.36        1.83      6.70 o 
 -11   1   8       38.16       35.81      7.47 o 
 -10   1   8        0.74        6.16      5.35 o 
  -9   1   8        3.03       -0.32      4.13 o 
  -8   1   8        1.11        4.44      4.82 o 
  -7   1   8        3.61        6.04      4.85 o 
  -6   1   8        0.00        0.23      3.36 o 
  -5   1   8        0.11       -2.13      4.01 o 
  -4   1   8       12.00        9.30      4.00 o 
  -3   1   8        0.35        1.40      3.48 o 
  -2   1   8       30.41       23.79      4.96 o 
  -1   1   8        1.87        3.22      3.70 o 
   0   1   8       17.22       18.84      5.92 o 
   1   1   8        8.37        9.31      4.76 o 
   2   1   8       17.92       17.73      6.48 o 
   3   1   8        0.16       -3.53      5.72 o 
   4   1   8        7.21        8.84      6.50 o 
  -9   2   8        3.38        1.03      5.35 o 
  -8   2   8        8.29       13.26      6.90 o 
  -7   2   8       12.03       13.16      6.35 o 
  -6   2   8       13.04       22.37     13.09 o 
  -5   2   8       27.39       26.72      5.57 o 
  -4   2   8        8.04       15.68      5.04 o 
  -3   2   8       71.99       83.91      7.36 o 
  -2   2   8        0.91       -3.67      4.04 o 
  -1   2   8       32.61       35.06      6.43 o 
   0   2   8        0.12       -0.39      4.06 o 
   1   2   8       24.96       28.61      6.50 o 
   2   2   8       10.98       17.74      6.75 o 
   3   2   8       28.97       38.97     11.48 o 
                                                 
